# Supplementary material for: Cisplatin-induced cell death increases the degradation of the MRE11-RAD50-NBS1 complex through the autophagy/lysosomal pathway
Source: Cell Death Differ. 2022 Dec 8;30(2):488–99. doi: 10.1038/s41418-022-01100-1 (PMC9950126; doi:10.1038/s41418-022-01100-1)
Supplement: Supplementary file 8 — Supplementary Table S1 [file 41418_2022_1100_MOESM8_ESM.xlsx]

## Sheet: Hoja1
	Densitometric analysis of replicate immunoblots similar to that shown in Supplementary Figure S1
	FIG S1C
		RAD50				NBS1				MRE11
		Replicate 1	Replicate 2	Mean value	SD	Replicate 1	Replicate 2	Mean value	SD	Replicate 1	Replicate 2	Mean value	SD
	Control	1.00000	1.00000	1.00000	0.00000	1.00000	1.00000	1.00000	0.00000	1.00000	1.00000	1.00000	0.00000
	1h MG132	0.87112	0.93232	0.90172	0.04327	1.05455	1.12476	1.08966	0.04965	1.08055	1.09776	1.08916	0.01217
	2h MG132	0.76978	0.81255	0.79117	0.03024	1.14955	1.06564	1.10760	0.05933	1.12121	1.20966	1.16544	0.06254
	4h MG132	0.79488	0.84197	0.81843	0.03330	0.97023	0.89655	0.93339	0.05210	0.77033	0.81843	0.79438	0.03401
	8h MG132	0.87854	0.91098	0.89476	0.02294	0.81993	0.78564	0.80279	0.02425	0.89476	0.91878	0.90677	0.01698
