# Supplementary material for: Cisplatin-induced cell death increases the degradation of the MRE11-RAD50-NBS1 complex through the autophagy/lysosomal pathway
Source: Cell Death Differ. 2022 Dec 8;30(2):488–99. doi: 10.1038/s41418-022-01100-1 (PMC9950126; doi:10.1038/s41418-022-01100-1)
Supplement: Supplementary file 9 — Supplementary Table S2 [file 41418_2022_1100_MOESM9_ESM.xlsx]

## Sheet: Hoja1
	Densitometric analysis of replicate immunoblots similar to that shown in Figure 4
	FIG 4B
		RAD50				NBS1				MRE11
		Replicate 1	Replicate 2	Mean value	SD	Replicate 1	Replicate 2	Mean value	SD	Replicate 1	Replicate 2	Mean value	SD
	HeLa + NH4Cl	1.00000	1.00000	1.00000	0.00000	1.00000	1.00000	1.00000	0.00000	1.00000	1.00000	1.00000	0.00000
	HeLa::HA bTrCP + NH4Cl	0.79133	0.92455	0.85794	0.09420	0.89021	0.78388	0.83705	0.07519	1.10912	0.95077	1.02995	0.11197
	HeLa::HA FBXW7 + NH4Cl	1.71881	1.60121	1.66001	0.08316	1.89176	2.04655	1.96916	0.10945	2.76812	3.04955	2.90884	0.19900
	FIG 4C
		RAD50				NBS1				MRE11
		Replicate 1	Replicate 2	Mean value	SD	Replicate 1	Replicate 2	Mean value	SD	Replicate 1	Replicate 2	Mean value	SD
	HeLa + NH4Cl	1.00000	1.00000	1.00000	0.00000	1.00000	1.00000	1.00000	0.00000	1.00000	1.00000	1.00000	0.00000
	HeLa::HA FBXW7 + NH4Cl	3.21176	2.85532	3.03354	0.25204	3.47777	3.19465	3.33621	0.20020	2.06634	1.80855	1.93745	0.18229
	HeLa::HA FBXW7DF+ NH4Cl	1.58055	1.21832	1.39944	0.25614	1.80811	1.68475	1.74643	0.08723	0.38844	0.75187	0.57016	0.25698
