# Supplementary material for: Cisplatin-induced cell death increases the degradation of the MRE11-RAD50-NBS1 complex through the autophagy/lysosomal pathway
Source: Cell Death Differ. 2022 Dec 8;30(2):488–99. doi: 10.1038/s41418-022-01100-1 (PMC9950126; doi:10.1038/s41418-022-01100-1)
Supplement: Supplementary file 10 — Supplementary Table S3 [file 41418_2022_1100_MOESM10_ESM.xlsx]

## Sheet: Hoja1
	Densitometric analysis of replicate immunoblots similar to that shown in Figure 5
	FIG 5A
		RAD50				NBS1				MRE11
		Replicate 1	Replicate 2	Mean value	SD	Replicate 1	Replicate 2	Mean value	SD	Replicate 1	Replicate 2	Mean value	SD
	10% FCS	1.00000	1.00000	1.00000	0.00000	1.00000	1.00000	1.00000	0.00000	1.00000	1.00000	1.00000	0.00000
	0.15% FCS	1.45222	1.59178	1.52200	0.09868	1.32433	1.38854	1.35644	0.04540	1.35676	1.45454	1.40565	0.06914
	0.15% FCS + ConA	1.38088	1.54465	1.46277	0.11580	1.20882	1.31874	1.26378	0.07773	1.44098	1.60567	1.52333	0.11645
	FIG 5B
		RAD50				NBS1				MRE11
		Replicate 1	Replicate 2	Mean value	SD	Replicate 1	Replicate 2	Mean value	SD	Replicate 1	Replicate 2	Mean value	SD
	0 mM CDDP	1.00000	1.00000	1.00000	0.00000	1.00000	1.00000	1.00000	0.00000	1.00000	1.00000	1.00000	0.00000
	10 mM CDDP	1.07087	1.25342	1.16215	0.12908	1.64087	1.50878	1.57483	0.09340	1.17477	1.03954	1.10716	0.09562
	30 mM CDDP	0.67865	0.79122	0.73494	0.07960	1.48345	1.57186	1.52766	0.06252	1.14843	1.19129	1.16986	0.03031
	50 mM CDDP	0.74455	0.65065	0.69760	0.06640	0.57066	0.63487	0.60277	0.04540	0.37745	0.43491	0.40618	0.04063
	70 mM CDDP	0.34376	0.28865	0.31621	0.03897	0.12954	0.20176	0.16565	0.05107	0.15533	0.24722	0.20128	0.06498
	FIG 5D
		RAD50				NBS1				MRE11
		Replicate 1	Replicate 2	Mean value	SD	Replicate 1	Replicate 2	Mean value	SD	Replicate 1	Replicate 2	Mean value	SD
	Unt	1.00000	1.00000	1.00000	0.00000	1.00000	1.00000	1.00000	0.00000	1.00000	1.00000	1.00000	0.00000
	CDDP	0.49097	0.60566	0.54832	0.08110	0.42276	0.54512	0.48394	0.08652	0.38043	0.48843	0.43443	0.07637
	CDDP + NH4Cl	0.90122	0.96466	0.93294	0.04486	0.78843	0.87012	0.82928	0.05776	1.08922	0.93456	1.01189	0.10936
	FIG 5E
		RAD50				NBS1				MRE11				Cyclin E
		Replicate 1	Replicate 2	Mean value	SD	Replicate 1	Replicate 2	Mean value	SD	Replicate 1	Replicate 2	Mean value	SD	Replicate 1	Replicate 2	Mean value	SD
	Unt	1.00000	1.00000	1.00000	0.00000	1.00000	1.00000	1.00000	0.00000	1.00000	1.00000	1.00000	0.00000	1.00000	1.00000	1.00000	0.00000
	CDDP + siRNA EGFP	0.18045	0.19188	0.18617	0.00808	0.52766	0.63552	0.58159	0.07627	0.24454	0.18376	0.21415	0.04298	2.90232	3.40956	3.15594	0.35867
	CDDP + siRNA FBXW7	1.19177	1.27754	1.23466	0.06065	1.22199	1.34365	1.28282	0.08603	0.74772	0.61455	0.68114	0.09417	5.24456	6.32786	5.78621	0.76601
	CDDP + siRNA EGFP + ConA	1.18045	1.32132	1.25089	0.09961	1.13176	1.18099	1.15638	0.03481	0.44876	0.48832	0.46854	0.02797	2.51877	3.14032	2.82955	0.43950
	CDDP + siRNA FBXW7 + ConA	1.02754	1.05531	1.04143	0.01964	1.15154	1.00961	1.08058	0.10036	0.64452	0.62787	0.63620	0.01177	5.23077	6.56176	5.89627	0.94115
