# Supplementary material for: Cisplatin-induced cell death increases the degradation of the MRE11-RAD50-NBS1 complex through the autophagy/lysosomal pathway
Source: Cell Death Differ. 2022 Dec 8;30(2):488–99. doi: 10.1038/s41418-022-01100-1 (PMC9950126; doi:10.1038/s41418-022-01100-1)
Supplement: Supplementary file 11 — Supplementary Table S4 [file 41418_2022_1100_MOESM11_ESM.xlsx]

## Sheet: Hoja1
	Densitometric analysis of replicate immunoblots similar to that shown in Supplementary Figure S5
	FIG S5A
		RAD50				NBS1				MRE11
		Replicate 1	Replicate 2	Mean value	SD	Replicate 1	Replicate 2	Mean value	SD	Replicate 1	Replicate 2	Mean value	SD
	0 mM Dx	1.00000	1.00000	1.00000	0.00000	1.00000	1.00000	1.00000	0.00000	1.00000	1.00000	1.00000	0.00000
	0.25 mM Dx	0.98232	1.07076	1.02654	0.06254	0.94434	1.02955	0.98695	0.06025	0.78821	0.92965	0.85893	0.10001
	0.5 mM Dx	0.92112	0.89098	0.90605	0.02131	0.92111	0.98954	0.95533	0.04839	0.52176	0.69987	0.61082	0.12594
	1 mM Dx	0.94987	1.08999	1.01993	0.09908	0.53453	0.46886	0.50170	0.04644	0.21943	0.30766	0.26355	0.06239
	2.5 mM Dx	0.42876	0.52455	0.47666	0.06773	0.32966	0.29292	0.31129	0.02598	0.23887	0.28551	0.26219	0.03298
